# Supplementary material for: Sustainable Development and Storage Stability of Orange By-Products Extract Using Natural Deep Eutectic Solvents
Source: Foods. 2022 Aug 15;11(16):2457. doi: 10.3390/foods11162457 (PMC9407522; doi:10.3390/foods11162457)
Supplement: Supplementary file 1 [file foods-11-02457-s001.zip]

Archive with 1 entries (1 files):
- foods-1837709-supplementary.pdf
